# Supplementary material for: Antibody escape by polyomavirus capsid mutation facilitates neurovirulence
Source: eLife. 2020 Sep 17;9:e61056. doi: 10.7554/eLife.61056 (PMC7541085; doi:10.7554/eLife.61056)
Supplement: Supplementary file 5. — Archive of the ISECC source code used in sub-particle generation. The most current version of the software is maintained at https://github.com/goetschius/isecc. [file elife-61056-supp5.zip]

Archive with 134 entries (127 files):
- isecc-master_2020July24/
- isecc-master_2020July24/print_i2quat.py
- __MACOSX/
- __MACOSX/isecc-master_2020July24/
- __MACOSX/isecc-master_2020July24/._print_i2quat.py
- isecc-master_2020July24/get2dsection_test.py.backup
- __MACOSX/isecc-master_2020July24/._get2dsection_test.py.backup
- isecc-master_2020July24/dump_cs_parameters.py
- __MACOSX/isecc-master_2020July24/._dump_cs_parameters.py
- isecc-master_2020July24/ISECC_local_motions.py
- __MACOSX/isecc-master_2020July24/._ISECC_local_motions.py
- isecc-master_2020July24/.DS_Store
- __MACOSX/isecc-master_2020July24/._.DS_Store
- isecc-master_2020July24/LICENSE
- __MACOSX/isecc-master_2020July24/._LICENSE
- isecc-master_2020July24/requirements.txt
- __MACOSX/isecc-master_2020July24/._requirements.txt
- isecc-master_2020July24/.emanlog
- __MACOSX/isecc-master_2020July24/._.emanlog
- isecc-master_2020July24/dump_cs_parameters_v2.py
- __MACOSX/isecc-master_2020July24/._dump_cs_parameters_v2.py
- isecc-master_2020July24/rotate_test.py
- __MACOSX/isecc-master_2020July24/._rotate_test.py
- isecc-master_2020July24/display2d.py
- __MACOSX/isecc-master_2020July24/._display2d.py
- isecc-master_2020July24/ISECC_star_dynamics.py
- __MACOSX/isecc-master_2020July24/._ISECC_star_dynamics.py
- isecc-master_2020July24/test.star
- __MACOSX/isecc-master_2020July24/._test.star
- isecc-master_2020July24/test.py
- __MACOSX/isecc-master_2020July24/._test.py
- isecc-master_2020July24/README.md
- __MACOSX/isecc-master_2020July24/._README.md
- isecc-master_2020July24/.ISECC_symbreak.py.swp
- __MACOSX/isecc-master_2020July24/._.ISECC_symbreak.py.swp
- isecc-master_2020July24/volume_viewer.py
- __MACOSX/isecc-master_2020July24/._volume_viewer.py
- isecc-master_2020July24/ISECC_recombine_v2.py
- __MACOSX/isecc-master_2020July24/._ISECC_recombine_v2.py
- isecc-master_2020July24/goetschEM_test.py
- __MACOSX/isecc-master_2020July24/._goetschEM_test.py
- isecc-master_2020July24/ISECC_recombine.py
- __MACOSX/isecc-master_2020July24/._ISECC_recombine.py
- isecc-master_2020July24/get2dsection_test.py
- __MACOSX/isecc-master_2020July24/._get2dsection_test.py
- isecc-master_2020July24/ISECC_symbreak_match.py
- __MACOSX/isecc-master_2020July24/._ISECC_symbreak_match.py
- isecc-master_2020July24/ISECC_csparc_subparticle_create.py
- __MACOSX/isecc-master_2020July24/._ISECC_csparc_subparticle_create.py
- isecc-master_2020July24/isecc/
- isecc-master_2020July24/isecc/starparse.py
- __MACOSX/isecc-master_2020July24/isecc/
- __MACOSX/isecc-master_2020July24/isecc/._starparse.py
- isecc-master_2020July24/isecc/symops.py.backup
- __MACOSX/isecc-master_2020July24/isecc/._symops.py.backup
- isecc-master_2020July24/isecc/checks.py
- __MACOSX/isecc-master_2020July24/isecc/._checks.py
- isecc-master_2020July24/isecc/.gitkeep
- __MACOSX/isecc-master_2020July24/isecc/._.gitkeep
- isecc-master_2020July24/isecc/isecc_classes.py
- __MACOSX/isecc-master_2020July24/isecc/._isecc_classes.py
- isecc-master_2020July24/isecc/__init__.py
- __MACOSX/isecc-master_2020July24/isecc/.___init__.py
- isecc-master_2020July24/isecc/__pycache__/
- isecc-master_2020July24/isecc/__pycache__/symops.cpython-37.pyc
- __MACOSX/isecc-master_2020July24/isecc/__pycache__/
- __MACOSX/isecc-master_2020July24/isecc/__pycache__/._symops.cpython-37.pyc
- isecc-master_2020July24/isecc/__pycache__/symops.cpython-35.pyc
- __MACOSX/isecc-master_2020July24/isecc/__pycache__/._symops.cpython-35.pyc
- isecc-master_2020July24/isecc/__pycache__/checks.cpython-37.pyc
- __MACOSX/isecc-master_2020July24/isecc/__pycache__/._checks.cpython-37.pyc
- isecc-master_2020July24/isecc/__pycache__/checks.cpython-35.pyc
- __MACOSX/isecc-master_2020July24/isecc/__pycache__/._checks.cpython-35.pyc
- isecc-master_2020July24/isecc/__pycache__/starparse.cpython-35.pyc
- __MACOSX/isecc-master_2020July24/isecc/__pycache__/._starparse.cpython-35.pyc
- isecc-master_2020July24/isecc/__pycache__/isecc_display2d.cpython-37.pyc
- __MACOSX/isecc-master_2020July24/isecc/__pycache__/._isecc_display2d.cpython-37.pyc
- isecc-master_2020July24/isecc/__pycache__/starparse.cpython-37.pyc
- __MACOSX/isecc-master_2020July24/isecc/__pycache__/._starparse.cpython-37.pyc
- isecc-master_2020July24/isecc/__pycache__/iseccFFT.cpython-35.pyc
- __MACOSX/isecc-master_2020July24/isecc/__pycache__/._iseccFFT.cpython-35.pyc
- isecc-master_2020July24/isecc/__pycache__/iseccFFT.cpython-37.pyc
- __MACOSX/isecc-master_2020July24/isecc/__pycache__/._iseccFFT.cpython-37.pyc
- isecc-master_2020July24/isecc/__pycache__/iseccFFT_v2.cpython-37.pyc
- __MACOSX/isecc-master_2020July24/isecc/__pycache__/._iseccFFT_v2.cpython-37.pyc
- isecc-master_2020July24/isecc/__pycache__/isecc_classes.cpython-37.pyc
- __MACOSX/isecc-master_2020July24/isecc/__pycache__/._isecc_classes.cpython-37.pyc
- isecc-master_2020July24/isecc/__pycache__/iseccFFT_v3.cpython-37.pyc
- __MACOSX/isecc-master_2020July24/isecc/__pycache__/._iseccFFT_v3.cpython-37.pyc
- isecc-master_2020July24/isecc/__pycache__/utils.cpython-35.pyc
- __MACOSX/isecc-master_2020July24/isecc/__pycache__/._utils.cpython-35.pyc
- isecc-master_2020July24/isecc/__pycache__/utils.cpython-37.pyc
- __MACOSX/isecc-master_2020July24/isecc/__pycache__/._utils.cpython-37.pyc
- isecc-master_2020July24/isecc/__pycache__/transform.cpython-37.pyc
- __MACOSX/isecc-master_2020July24/isecc/__pycache__/._transform.cpython-37.pyc
- isecc-master_2020July24/isecc/__pycache__/__init__.cpython-37.pyc
- __MACOSX/isecc-master_2020July24/isecc/__pycache__/.___init__.cpython-37.pyc
- isecc-master_2020July24/isecc/__pycache__/__init__.cpython-35.pyc
- __MACOSX/isecc-master_2020July24/isecc/__pycache__/.___init__.cpython-35.pyc
- isecc-master_2020July24/isecc/__pycache__/transform.cpython-35.pyc
- __MACOSX/isecc-master_2020July24/isecc/__pycache__/._transform.cpython-35.pyc
- __MACOSX/isecc-master_2020July24/isecc/.___pycache__
- isecc-master_2020July24/isecc/symops.py
- __MACOSX/isecc-master_2020July24/isecc/._symops.py
- isecc-master_2020July24/isecc/iseccFFT.py
- __MACOSX/isecc-master_2020July24/isecc/._iseccFFT.py
- isecc-master_2020July24/isecc/checks.py.backup
- __MACOSX/isecc-master_2020July24/isecc/._checks.py.backup
- isecc-master_2020July24/isecc/iseccFFT_v2.py
- __MACOSX/isecc-master_2020July24/isecc/._iseccFFT_v2.py
- isecc-master_2020July24/isecc/utils.py
- __MACOSX/isecc-master_2020July24/isecc/._utils.py
- isecc-master_2020July24/isecc/iseccFFT_v3.py
- __MACOSX/isecc-master_2020July24/isecc/._iseccFFT_v3.py
- isecc-master_2020July24/isecc/transform.py
- __MACOSX/isecc-master_2020July24/isecc/._transform.py
- isecc-master_2020July24/isecc/README.txt
- __MACOSX/isecc-master_2020July24/isecc/._README.txt
- isecc-master_2020July24/isecc/isecc_display2d.py
- __MACOSX/isecc-master_2020July24/isecc/._isecc_display2d.py
- __MACOSX/isecc-master_2020July24/._isecc
- isecc-master_2020July24/lowpass_test.py
- __MACOSX/isecc-master_2020July24/._lowpass_test.py
- isecc-master_2020July24/ISECC_star_subparticle_extract.py
- __MACOSX/isecc-master_2020July24/._ISECC_star_subparticle_extract.py
- isecc-master_2020July24/make_histogram.py
- __MACOSX/isecc-master_2020July24/._make_histogram.py
- isecc-master_2020July24/ISECC_symbreak.py
- __MACOSX/isecc-master_2020July24/._ISECC_symbreak.py
- isecc-master_2020July24/crude_symbreak_matcher.sh
- __MACOSX/isecc-master_2020July24/._crude_symbreak_matcher.sh
- isecc-master_2020July24/highpass_test.py
- __MACOSX/isecc-master_2020July24/._highpass_test.py
- __MACOSX/._isecc-master_2020July24
