# Supplementary material for: Antibody escape by polyomavirus capsid mutation facilitates neurovirulence
Source: eLife. 2020 Sep 17;9:e61056. doi: 10.7554/eLife.61056 (PMC7541085; doi:10.7554/eLife.61056)
Supplement: Supplementary file 5. — Archive of the ISECC source code used in sub-particle generation. The most current version of the software is maintained at https://github.com/goetschius/isecc. [file elife-61056-supp5.zip › isecc-master_2020July24/ISECC_local_motions.py]

#!/usr/bin/env python3.5
#
# This program is free software: you can redistribute it and/or modify
# it under the terms of the GNU General Public License as published by
# the Free Software Foundation, either version 3 of the License, or
# (at your option) any later version.
#
# This program is distributed in the hope that it will be useful,
# but WITHOUT ANY WARRANTY; without even the implied warranty of
# MERCHANTABILITY or FITNESS FOR A PARTICULAR PURPOSE.  See the
# GNU General Public License for more details.
#
# You should have received a copy of the GNU General Public License
# along with this program.  If not, see <http://www.gnu.org/licenses/>.
#

import argparse
import sys
import os
import time
import math
import numpy as np
from pyquaternion import Quaternion
from datetime import datetime
from isecc import utils
from isecc import starparse

def getStarHeader( my_star, regen_string ):
	header = []
	header_index = int( 0 )
	full_header = []
	
	# Add run info to output star file
	date = str( datetime.now() )
	append_this = ''.join( [ '# SCRIPT_RUN_DATE: ', date ] )
	full_header.append( append_this.strip() )

	append_this = ''.join( [ '# SCRIPT_VERSION: ', sys.argv[0] ] )
	full_header.append( append_this.strip() )

	arguments = ' '.join( sys.argv[1:] )
	append_this = ''.join( [ '# SCRIPT_ARGS: ', arguments ] )
	full_header.append( append_this.strip() )

	with open(my_star, "r") as my_star:
		
		START_PARSE = None	# Needed for relion 3.1 star format

		for line in my_star:

			if START_PARSE == None:
				### Store full header for final output
				full_header.append( line.strip() )

			if line.strip() == 'data_particles':
				START_PARSE = True

			if START_PARSE:
				if line.startswith('loop_'):
					full_header.append( '' )
					full_header.append( line.strip() )
				if line.startswith('_rln'):
					full_header.append( line.strip() )
					header_index = int( header_index + 1 )
					header.append( line[1:].split()[0] )

	if 'rlnImageOriginalName' not in header:
		header.append( 'rlnImageOriginalName' )
		header_index = int( header_index + 1 )
		append_this = ''.join( [ '_rlnImageOriginalName #', str(header_index) ] )
		full_header.append( append_this )


	if 'rlnCustomUID' not in header:
		header.append( 'rlnCustomUID' )
		header_index = int( header_index + 1 )
		append_this = ''.join( [ '_rlnCustomUID #', str(header_index) ] )
		full_header.append( append_this )

	if 'rlnCustomVertexGroup' not in header:
		header.append( 'rlnCustomVertexGroup' )
		header_index = int( header_index + 1 )
		append_this = ''.join( [ '_rlnCustomVertexGroup #', str(header_index) ] )
		full_header.append( append_this )

	if 'rlnCustomOriginXYZAngstWrtParticleCenter' not in header:
		print( "rlnCustomOriginXYZAngstWrtParticleCenter not in header" )

	if 'rlnCustomRelativePose' not in header:
		print( "rlnCustomRelativePose not in header" ) 

	### Add info for how to regenerate subparticles
	if '--timestamp_run' not in full_header[2] :
		full_header[2] = ' '.join( [ full_header[2], '--timestamp_run', regen_string ] )

	return header, full_header


def getStarData( my_star, header_length ):
	with open(my_star, "r") as my_star:
		stardata = []

		START_PARSE = None      # Needed for relion 3.1 star format

		for line in my_star:

			if line.strip() == 'data_particles':
				START_PARSE = True

			if START_PARSE:

				linesplit = line.split()

				if len( linesplit ) == header_length:
					if line[0] != '#':      # avoid the stupid comment line
						stardata.append( linesplit )
	return stardata


def generateSubparticleArray( ndarray_pent, header_pent, ndarray_hex, header_hex ):

	### Get index for icosahedral (priors) and locally refined X and Y values

	## Pentavalent
	icos_X_index_pent,  icos_Y_index_pent  =  starparse.getOffsetAngstPriors( header_pent )
	local_X_index_pent, local_Y_index_pent =  starparse.getOffsetAngst( header_pent )

	## Hexavalent
	icos_X_index_hex,  icos_Y_index_hex  =  starparse.getOffsetAngstPriors( header_hex )
	local_X_index_hex, local_Y_index_hex =  starparse.getOffsetAngst( header_hex )


	### Get index for the local XYZ relative to particle origin
	relativeXYZ_index_pent = starparse.getOriginXYZAngstWrtParticleCenter( header_pent )
	relativeXYZ_index_hex = starparse.getOriginXYZAngstWrtParticleCenter( header_hex )

	### Get index for the vertex group assignment
	vertexGroup_index_pent = starparse.getVertexGroup( header_pent )
	vertexGroup_index_hex = starparse.getVertexGroup( header_hex )

	### Get index for whole particle unique identifier
	micrographname_index_pent, imagename_index_pent, particleID_index_pent = starparse.getMicrographName( header_pent )
	micrographname_index_hex, imagename_index_hex, particleID_index_hex = starparse.getMicrographName( header_hex )


	### Example vertex specifier from hexavalent:	5f01a.3f01a.2f01a
	### Example vertex specifier from pentavalent:	5f01

	total_particle_number = np.true_divide( len( ndarray_pent ), 12 )
	total_particle_number2 = np.true_divide( len( ndarray_hex ), 60 )
	total_subparticle_number = int( len( ndarray_pent ) + len( ndarray_hex ) )

	if total_particle_number != total_particle_number2:
		print( 'ERROR: Total particles from pentavalent file does not equal particle number from hexavalent!' )
		print( total_particle_number, '!=', total_particle_number2 )
		sys.exit()


	subparticle_array_dtype = np.dtype( [   ( 'ParticleSpecifier', '|S200' ), 
						( 'Subparticle_type', '|S11' ), 
						( 'Vertex5f_general', 'i4' ), ( 'Vertex5f_specific', '|S1' ),
						( 'Vertex3f_general', 'i4' ), ( 'Vertex3f_specific', '|S1' ),
						( 'Vertex2f_general', 'i4' ), ( 'Vertex2f_specific', '|S1' ),
						( 'SubparticleOrigin_icos',  '<f4', (2,) ),
						( 'SubparticleOrigin_local', '<f4', (2,) ),
						( 'SubparticleRelative_XYZ', '<f4', (3,) )  ] )

	subparticle_array = np.zeros( total_subparticle_number, dtype=subparticle_array_dtype )

	### Read everything into a subparticle array
	print( '\nAdding all pentavalent capsomers into subparticle array.' )
	
	### Start with the pentavalent
	for index in range(0, len( ndarray_pent ) ):

		# Particle Specifier
		subparticle_array[ index ][ 'ParticleSpecifier' ] = ndarray_pent[ index ][ particleID_index_pent ]
		# Subparticle Type
		subparticle_array[ index ][ 'Subparticle_type' ] = 'pentavalent'
		# X,Y Priors
		subparticle_array[ index ][ 'SubparticleOrigin_icos' ] = ndarray_pent[ index ][ icos_X_index_pent ], ndarray_pent[ index ][ icos_Y_index_pent ]
		# X,Y Locally Refined
		subparticle_array[ index ][ 'SubparticleOrigin_local' ] = ndarray_pent[ index ][ local_X_index_pent ], ndarray_pent[ index ][ local_Y_index_pent ]
		# Relative X,Y,Z with respect to particle center
		subparticle_array[ index ][ 'SubparticleRelative_XYZ' ] = ndarray_pent[ index ][ relativeXYZ_index_pent ].split(',')
		# Vertex Assignment
		vertex_assignment = int( str( ndarray_pent[ index ][ vertexGroup_index_pent ] )[2:4] )  #example: '5f01'
		subparticle_array[ index ][ 'Vertex5f_general' ] = vertex_assignment


	### Here we want to also find the max and min z values.
	### Below syntax gets the 3rd column (z) of field 'SubparticleRelative_XYZ'
	max_z = np.amax( subparticle_array[:]['SubparticleRelative_XYZ'][:,2] )
	min_z = np.amin( subparticle_array[:]['SubparticleRelative_XYZ'][:,2] )
	print( '  Note: Relative z range is from', min_z, 'to', max_z )
	

	### Add in the hexavalents
	print( 'Adding all hexavalent capsomers into subparticle array.' )

	for index in range( 0, len( ndarray_hex ) ):

		# Sort out the two indexes
		hex_index = index
		subpart_index = int( len( ndarray_pent ) + hex_index )

		# Particle Specifier
		subparticle_array[ subpart_index ][ 'ParticleSpecifier' ] = ndarray_hex[ hex_index ][ particleID_index_hex ]
		# Subparticle Type
		subparticle_array[ subpart_index ][ 'Subparticle_type' ] = 'hexavalent'
		# X,Y Priors
		subparticle_array[ subpart_index ][ 'SubparticleOrigin_icos' ] = ndarray_hex[ hex_index ][ icos_X_index_hex ], ndarray_hex[ hex_index ][ icos_Y_index_hex ]
		# X,Y Locally Refined
		subparticle_array[ subpart_index ][ 'SubparticleOrigin_local' ] = ndarray_hex[ hex_index ][ local_X_index_hex ], ndarray_hex[ hex_index ][ local_Y_index_hex ]
		# Relative X,Y,Z with respect to particle center
		subparticle_array[ subpart_index ][ 'SubparticleRelative_XYZ' ] = ndarray_hex[ hex_index ][ relativeXYZ_index_hex ].split(',')

		# Vertex Assignment
		vertex_assignment = str( ndarray_hex[ hex_index ][ vertexGroup_index_hex ] )	# example: '5f01a.3f01a.2f01a'
		subparticle_array[ subpart_index ][ 'Vertex5f_general'  ] = vertex_assignment[2:4]	# character 3-4
		subparticle_array[ subpart_index ][ 'Vertex5f_specific' ] = vertex_assignment[4]	# character 5
		subparticle_array[ subpart_index ][ 'Vertex3f_general'  ] = vertex_assignment[8:10]	# character 9-10
		subparticle_array[ subpart_index ][ 'Vertex3f_specific' ] = vertex_assignment[10]	# character 11
		subparticle_array[ subpart_index ][ 'Vertex2f_general'  ] = vertex_assignment[14:16]	# character 15-16
		subparticle_array[ subpart_index ][ 'Vertex2f_specific' ] = vertex_assignment[16]	# character 17

	return subparticle_array, max_z


def correlateRefinedCapsomers( subparticle_array, max_z, inclusion_threshold ) :

	particle_names = np.array( subparticle_array['ParticleSpecifier'] )

	unique_particles = np.unique( particle_names )

	z_threshold = np.around( (inclusion_threshold * max_z), decimals = 2 )
	central_slice_limit = np.around( 1.05, decimals = 3 )
	central_slice_threshold = np.around( ( central_slice_limit * max_z), decimals = 2 )

	print( '\nNote: Current threshold is', inclusion_threshold, 'of particle radius. Will only consider vertices where:' )
	print( '   pentavalent relative Z >', z_threshold, 'or' )
	print( '   pentavalent relative Z <', (-1*z_threshold), '\n' )

	print( 'Will report deltas in distance between hexavalent and pentavalent capsomer' )
	print( '   ...as compared to icosahedral refinement. Values in Angstroms.' )
	print( '   Note: Z-dimension is flattened for this analysis.\n' )

	print( 'For central plane, will consider deltas in z-range of:' )
	print( '   ',(-1*central_slice_threshold),'< pentavalent relative Z <', central_slice_threshold )
	print( '   This represents a threshold of:', central_slice_limit )
	print( '   Note: Z-dimension is flattened for this analysis.\n' )


	### iterate through all the unique particles
	for index, item in enumerate(unique_particles, start=0):

		### Particle specifier for printout
		particle_specifier = str(index).rjust(5, '0')

		# make temporary array with all subparticles from current particle
		condition = subparticle_array['ParticleSpecifier'] == item

		#subparticles = np.extract( condition, subparticle_array )	# Don't need to use np.extract
		subparticles = subparticle_array[condition]

		#### Check distances along central plane (Z~=0)
		assessed_diameter = []
		max_diameter = 0

		for assessed_index, subparticle in enumerate(subparticles, start=0):

			### Icos coords
			reference_x_icos  = subparticle['SubparticleRelative_XYZ'][0]
			reference_y_icos  = subparticle['SubparticleRelative_XYZ'][1]
			reference_z_icos  = subparticle['SubparticleRelative_XYZ'][2]
			reference_xy_icos = np.array( [ reference_x_icos, reference_y_icos, 0 ] )
			reference_xyz_icos = np.array( [ reference_x_icos, reference_y_icos, reference_z_icos ] )

			### Local coords
			reference_delta_x = subparticle['SubparticleOrigin_local'][0] - subparticle['SubparticleOrigin_icos'][0]
			reference_delta_y = subparticle['SubparticleOrigin_local'][1] - subparticle['SubparticleOrigin_icos'][1]
			reference_x_local = subparticle['SubparticleRelative_XYZ'][0] + reference_delta_x
			reference_y_local = subparticle['SubparticleRelative_XYZ'][1] + reference_delta_y
			reference_xy_local = np.array( [ reference_x_local, reference_y_local, 0 ] )

			if (reference_z_icos > (-1*central_slice_threshold)) and (reference_z_icos < central_slice_threshold) and (assessed_index not in assessed_diameter):

				for compare_index, compare in enumerate(subparticles, start=0):

					### Icos coords
					compare_x_icos  = compare['SubparticleRelative_XYZ'][0]
					compare_y_icos  = compare['SubparticleRelative_XYZ'][1]
					compare_z_icos  = compare['SubparticleRelative_XYZ'][2]
					compare_xy_icos = np.array( [ compare_x_icos, compare_y_icos, 0 ] )
					compare_xyz_icos = np.array( [ compare_x_icos, compare_y_icos, compare_z_icos ] )
					negate_compare_xyz_icos = -1 * compare_xyz_icos

					### Local coords
					compare_delta_x = compare['SubparticleOrigin_local'][0] - compare['SubparticleOrigin_icos'][0]
					compare_delta_y = compare['SubparticleOrigin_local'][1] - compare['SubparticleOrigin_icos'][1]
					compare_x_local = compare['SubparticleRelative_XYZ'][0] + compare_delta_x
					compare_y_local = compare['SubparticleRelative_XYZ'][1] + compare_delta_y
					compare_xy_local = np.array( [ compare_x_local, compare_y_local, 0 ] )


					this_diameter = utils.assess3dDistance( reference_xyz_icos, compare_xyz_icos )
					if this_diameter > max_diameter:
						max_diameter = this_diameter
						ideal_polar_distance = np.around( utils.assess3dDistance( reference_xyz_icos, compare_xyz_icos ), decimals=2 )
						flattened_ideal_polar_distance = np.around( utils.assess3dDistance( reference_xy_icos, compare_xy_icos ), decimals=2 )
						flattened_real_polar_distance  = np.around( utils.assess3dDistance( reference_xy_local, compare_xy_local ), decimals=2 )

				print( ideal_polar_distance, flattened_ideal_polar_distance, flattened_real_polar_distance )


	return


def main(args):

	### Today's date will be used in the subparticle path
	date = str( datetime.now().strftime("%Y%m%d") )
	hour = str( datetime.now().strftime("%H%M") )
	RUN_ID = '_'.join( [ 'assess', date, hour ] )
	regen_string = '_'.join( [ date, hour ] )

	if args.pentavalent.endswith(".star"):
		filename = args.pentavalent
		print( "\nReading locally refined coordinates from:", filename )
		pent_header, fullheader = getStarHeader( filename, regen_string )
		stardata = getStarData( filename, len( pent_header ) )
		pentavalent_ndarray = np.asarray( stardata, order='C' )
	else:
		print( "Please provide a valid star file" )
		sys.exit()


	if args.hexavalent.endswith(".star"):
		filename = args.hexavalent
		print( "Reading locally refined coordinates from:", filename )
		hex_header, fullheader = getStarHeader( filename, regen_string )
		stardata = getStarData( filename, len( hex_header ) )
		hexavalent_ndarray = np.asarray( stardata, order='C' )
	else:
		print( "Please provide a valid star file" )
		sys.exit()

	subparticle_array, max_z = generateSubparticleArray( pentavalent_ndarray, pent_header, hexavalent_ndarray, hex_header  )
	correlateRefinedCapsomers( subparticle_array, max_z, args.threshold )

	return 0

if __name__ == "__main__":
	parser = argparse.ArgumentParser()
	parser.add_argument("--pentavalent", required=True, help="Locally refined pentavalent capsomers")
	parser.add_argument("--hexavalent", required=True, help="Locally refined hexavalent capsomers")
	parser.add_argument("--threshold", type=float, default='0.9', help="Threshold for inclusion")
	sys.exit(main(parser.parse_args()))
