# Supplementary material for: Antibody escape by polyomavirus capsid mutation facilitates neurovirulence
Source: eLife. 2020 Sep 17;9:e61056. doi: 10.7554/eLife.61056 (PMC7541085; doi:10.7554/eLife.61056)
Supplement: Supplementary file 5. — Archive of the ISECC source code used in sub-particle generation. The most current version of the software is maintained at https://github.com/goetschius/isecc. [file elife-61056-supp5.zip › isecc-master_2020July24/requirements.txt]

### This should be the requirements
scipy==1.4.1 
pyquaternion==0.9.5 
matplotlib==3.0.3 
numpy==1.18.2 
mrcfile==1.1.2 
pyparsing==2.4.6 
kiwisolver==1.1.0 
python_dateutil==2.8.1 
cycler==0.10.0 
setuptools==46.1.3 
pyfftw==0.12.0 
pyem==0.3.0 
numba==0.47.0 
llvmlite==0.31.0
