# Supplementary material for: Antibody escape by polyomavirus capsid mutation facilitates neurovirulence
Source: eLife. 2020 Sep 17;9:e61056. doi: 10.7554/eLife.61056 (PMC7541085; doi:10.7554/eLife.61056)
Supplement: Supplementary file 5. — Archive of the ISECC source code used in sub-particle generation. The most current version of the software is maintained at https://github.com/goetschius/isecc. [file elife-61056-supp5.zip › isecc-master_2020July24/rotate_test.py]

#!/usr/bin/env python3.5

import mrcfile
import numpy as np
from isecc import *
import scipy.ndimage

###
my_file = mrcfile.open('../MRC/symbreak_binned.mrc')
my_ndimage = np.copy(my_file.data)
iseccFFT_v2.plot2dimage( my_ndimage[:][:][180] )
del my_file

rotated_data = iseccFFT_v2.rotateVolume3d( my_ndimage, my_ndimage.shape[0] )

iseccFFT_v2.plot2dimage( my_ndimage[:][:][180] )
iseccFFT_v2.plot2dimage( rotated_data[:][:][180] )
