# Supplementary material for: Antibody escape by polyomavirus capsid mutation facilitates neurovirulence
Source: eLife. 2020 Sep 17;9:e61056. doi: 10.7554/eLife.61056 (PMC7541085; doi:10.7554/eLife.61056)
Supplement: Supplementary file 5. — Archive of the ISECC source code used in sub-particle generation. The most current version of the software is maintained at https://github.com/goetschius/isecc. [file elife-61056-supp5.zip › isecc-master_2020July24/display2d.py]

#!/usr/bin/env python3.5

import mrcfile
import numpy as np
from isecc import *
import scipy.ndimage
from pyem import *
import matplotlib.pyplot as plt

def plot2dimage( ndimage ):
    plt.imshow( ndimage )
    plt.show()
    return

###
my_file = mrcfile.open('../MRC/output_stack.mrc').data

plot2dimage( my_file[0] )
plot2dimage( my_file[1])
