# Supplementary material for: Antibody escape by polyomavirus capsid mutation facilitates neurovirulence
Source: eLife. 2020 Sep 17;9:e61056. doi: 10.7554/eLife.61056 (PMC7541085; doi:10.7554/eLife.61056)
Supplement: Supplementary file 5. — Archive of the ISECC source code used in sub-particle generation. The most current version of the software is maintained at https://github.com/goetschius/isecc. [file elife-61056-supp5.zip › isecc-master_2020July24/ISECC_star_dynamics.py]

#!/usr/bin/env python3.5
#
# This program is free software: you can redistribute it and/or modify
# it under the terms of the GNU General Public License as published by
# the Free Software Foundation, either version 3 of the License, or
# (at your option) any later version.
#
# This program is distributed in the hope that it will be useful,
# but WITHOUT ANY WARRANTY; without even the implied warranty of
# MERCHANTABILITY or FITNESS FOR A PARTICULAR PURPOSE.  See the
# GNU General Public License for more details.
#
# You should have received a copy of the GNU General Public License
# along with this program.  If not, see <http://www.gnu.org/licenses/>.
#

import argparse
import sys
import os
import time
import math
import numpy as np
from pyquaternion import Quaternion
from datetime import datetime
from isecc import transform
from isecc import utils
from isecc import starparse
from isecc import symops

def calculateDeltaXY( XAngst, YAngst, XPriorAngst, YPriorAngst ) :
	deltaX = float( XAngst ) - float( XPriorAngst )
	deltaY = float( YAngst ) - float( YPriorAngst )
	deltaX2 = deltaX ** 2
	deltaY2 = deltaY ** 2

	## a^2 +b^2 = c^2 
	deltaXY = ( deltaX2 + deltaY2 ) ** 0.5

	return deltaX, deltaY, deltaXY

def calculateDeltaPose( quaternionLocalPose, quaternionPriorPose ) :

	# Finds the length of the chord of the shortest arc. We don't want this.
	#deltaPoseChord = Quaternion.absolute_distance( quaternionLocalPose, quaternionPriorPose )

	# Finds the length of the geodesic curve between poses
	# Returns positive value
	deltaPoseGeodesic = Quaternion.distance( quaternionLocalPose, quaternionPriorPose )

	# Finds the length of the geodesic curve between poses	
	#deltaPoseSym = Quaternion.sym_distance( quaternionLocalPose, quaternionPriorPose )

	return deltaPoseGeodesic
	

def myProgram( my_ndarray, header, fullheader ) :

	### Parse star file
	rot_index, tilt_index, psi_index = starparse.getEulers( header )
	rotPrior_index, tiltPrior_index, psiPrior_index = starparse.getEulerPriors( header )

	originXAngst_index, originYAngst_index = starparse.getOffsetsAngst( header )
	originXPriorAngst_index, originYPriorAngst_index = starparse.getOffsetPriorsAngst( header )

	# Not currently needed
#	defocusU_index, defocusV_index, defocusAngle_index = starparse.getDefocus( header )
#	class_index = starparse.getClass( header )
#	micrographname_index, imagename_index, particleID_index = starparse.getMicrographName( header )


	deltaXY_list = np.zeros( len(my_ndarray) )
	deltaPose_list = np.zeros( len(my_ndarray) )
	
	### Iterate through the entire array, modify values for a single rotation operation
	for x in range(0,len(my_ndarray)):	    # Iterate over all particles

		### Obtain Offsets
		my_originXAngst = my_ndarray[x][originXAngst_index]
		my_originYAngst = my_ndarray[x][originYAngst_index]

		my_originXPriorAngst = my_ndarray[x][originXPriorAngst_index]
		my_originYPriorAngst = my_ndarray[x][originYPriorAngst_index]

		deltaX, deltaY, deltaXY = calculateDeltaXY( my_originXAngst, my_originYAngst, my_originXPriorAngst, my_originYPriorAngst )
		deltaXY_list[x] = deltaXY

		my_rotrad  = np.radians( float( my_ndarray[x][rot_index]  ) )
		my_tiltrad = np.radians( float( my_ndarray[x][tilt_index] ) )
		my_psirad  = np.radians( float( my_ndarray[x][psi_index]  ) )

		my_rotradPrior  = np.radians( float( my_ndarray[x][rotPrior_index]  ) )
		my_tiltradPrior = np.radians( float( my_ndarray[x][tiltPrior_index] ) )
		my_psiradPrior  = np.radians( float( my_ndarray[x][psiPrior_index]  ) )	

		
		quaternionLocalPose = Quaternion( transform.myEuler2Quat( my_rotrad, my_tiltrad, my_psirad ) )
		quaternionPriorPose = Quaternion( transform.myEuler2Quat( my_rotradPrior, my_tiltradPrior, my_psiradPrior ) )

		deltaPose = calculateDeltaPose( quaternionLocalPose, quaternionPriorPose )
		deltaPose_list[x] = deltaPose

		if ( x % 50000 ) < 0.1 :
			print( "Subparticle", x, "of", len(my_ndarray) )
			print( "  deltaXY is:", np.around( deltaXY, 2 ), "Angstroms" )
			print( "  deltaPose is:", np.around( np.degrees(deltaPose), 4 ), "degrees" )

	deltaXY_average = np.average( deltaXY_list )
	deltaXY_stdev = np.std( deltaXY_list )
	deltaPose_average = np.average( deltaPose_list )
	deltaPose_average = np.degrees( deltaPose_average )

	print( "FINAL: Average deltaXY is:", np.around(deltaXY_average,2), "Angstroms" )
	print( "       Stdev on deltaXY is", np.around(deltaXY_stdev,3) )
	print( "FINAL: Average deltaPose is:", np.around(deltaPose_average,4), "degrees" )

	return
	

def getStarHeader( my_star ):
	header = []
	header_index = int( 0 )
	full_header = []
	
	# Add run info to output star file
	date = str( datetime.now() )
	append_this = ''.join( [ '# SCRIPT_RUN_DATE: ', date ] )
	full_header.append( append_this.strip() )
	print( append_this )

	append_this = ''.join( [ '# SCRIPT_VERSION: ', sys.argv[0] ] )
	full_header.append( append_this.strip() )
	print( append_this )

	arguments = ' '.join( sys.argv[1:] )
	append_this = ''.join( [ '# SCRIPT_ARGS: ', arguments ] )
	full_header.append( append_this.strip() )
	print( append_this, "\n" )

	with open(my_star, "r") as my_star:
		
		START_PARSE = None	# Needed for relion 3.1 star format

		for line in my_star:

			if START_PARSE == None:
				### Store full header for final output
				full_header.append( line.strip() )

			if line.strip() == 'data_particles':
				START_PARSE = True

			if START_PARSE:
				if line.startswith('loop_'):
					full_header.append( '' )
					full_header.append( line.strip() )
				if line.startswith('_rln'):
					full_header.append( line.strip() )
					header_index = int( header_index + 1 )
					header.append( line[1:].split()[0] )

	if 'rlnImageOriginalName' not in header:
		header.append( 'rlnImageOriginalName' )
		header_index = int( header_index + 1 )

		append_this = ''.join( [ '_rlnImageOriginalName #', str(header_index) ] )

		full_header.append( append_this )

	return header, full_header


def getStarData( my_star, header_length ):
	with open(my_star, "r") as my_star:
		stardata = []

		START_PARSE = None      # Needed for relion 3.1 star format

		for line in my_star:

			if line.strip() == 'data_particles':
				START_PARSE = True

			if START_PARSE:
				line = ''.join( [ line, 'FILLER' ] )
				linesplit = line.split()
				if len( linesplit ) == header_length:
					if line[0] != '#':      # avoid the stupid comment line
						stardata.append( linesplit )
	return stardata


def main(args):

	if args.input.endswith(".star"):
		filename = args.input
		header, fullheader = getStarHeader( filename )
		stardata = getStarData( filename, len( header ) )
		my_ndarray = np.asarray( stardata, order='C' )

		myProgram( my_ndarray, header, fullheader )
	else:
		print( "Please provide a valid input file." )
	sys.exit()

	return 0


if __name__ == "__main__":
	parser = argparse.ArgumentParser()
	parser.add_argument("input", help="path to locally refined star file")
	sys.exit(main(parser.parse_args()))
