# Supplementary material for: Antibody escape by polyomavirus capsid mutation facilitates neurovirulence
Source: eLife. 2020 Sep 17;9:e61056. doi: 10.7554/eLife.61056 (PMC7541085; doi:10.7554/eLife.61056)
Supplement: Supplementary file 5. — Archive of the ISECC source code used in sub-particle generation. The most current version of the software is maintained at https://github.com/goetschius/isecc. [file elife-61056-supp5.zip › isecc-master_2020July24/test.star]

# version 30001

data_optics

loop_ 
_rlnOpticsGroup #1 
_rlnOpticsGroupName #2 
_rlnAmplitudeContrast #3 
_rlnSphericalAberration #4 
_rlnVoltage #5 
_rlnImagePixelSize #6 
_rlnMicrographOriginalPixelSize #7 
_rlnImageSize #8 
_rlnImageDimensionality #9 
_rlnBeamTiltX #10 
_rlnBeamTiltY #11 
_rlnOddZernike #12 
_rlnEvenZernike #13 
_rlnMagMat00 #14 
_rlnMagMat01 #15 
_rlnMagMat10 #16 
_rlnMagMat11 #17 
           1 opticsGroup0     0.100000     0.000000   300.000000     1.100000     1.100000          300            2     0.000000     0.000000 [0.470415004546,0.416253693925,34.3861477546,0,0,10.7852815872] [46.1065172703,61.3089368588,71.6548502793,-58.8506376394,-20.448174654,21.1543486046,25.6263445943,-20.249181823,-16.9851856858]     1.007178     0.007680     0.007699     0.993671 
 

# version 30001

data_particles

loop_ 
_rlnCoordinateX #1 
_rlnCoordinateY #2 
_rlnImageName #3 
_rlnMicrographName #4 
_rlnCtfMaxResolution #5 
_rlnCtfFigureOfMerit #6 
_rlnDefocusU #7 
_rlnDefocusV #8 
_rlnDefocusAngle #9 
_rlnCtfBfactor #10 
_rlnCtfScalefactor #11 
_rlnPhaseShift #12 
_rlnGroupNumber #13 
_rlnAngleRotPrior #14 
_rlnAngleTiltPrior #15 
_rlnAnglePsiPrior #16 
_rlnClassNumber #17 
_rlnNormCorrection #18 
_rlnLogLikeliContribution #19 
_rlnMaxValueProbDistribution #20 
_rlnNrOfSignificantSamples #21 
_rlnGroupName #22 
_rlnRandomSubset #23 
_rlnOpticsGroup #24 
_rlnOriginXPriorAngst #25 
_rlnOriginYPriorAngst #26 
_rlnAngleRot #27 
_rlnAngleTilt #28 
_rlnAnglePsi #29 
_rlnOriginXAngst #30 
_rlnOriginYAngst #31 
 3136.000000  2296.000000 000001@fivefold_MotionCorr/job002/Micrographs/FoilHole_26502880_Data_26503611_26503612_20190726_1321_Fractions_subpart.mrcs MotionCorr/job002/Micrographs/FoilHole_26502880_Data_26503611_26503612_20190726_1321_Fractions.mrc     3.179000     0.224673 30876.811323 28722.607179   161.590835     0.000000     1.000000     0.000000            1    -95.36496    22.953369    -69.45995            1     0.603536 3.763459e+05     0.048127           41   group_43            1            1     -0.27493     -0.28465    -23.43405    23.114279    -69.18217     -0.73605     0.363950 
