# Supplementary material for: Antibody escape by polyomavirus capsid mutation facilitates neurovirulence
Source: eLife. 2020 Sep 17;9:e61056. doi: 10.7554/eLife.61056 (PMC7541085; doi:10.7554/eLife.61056)
Supplement: Supplementary file 5. — Archive of the ISECC source code used in sub-particle generation. The most current version of the software is maintained at https://github.com/goetschius/isecc. [file elife-61056-supp5.zip › isecc-master_2020July24/README.md]

# ISECC: Icosahedral Subvolume Extraction & Correlated Classification
Author: Daniel Goetschius, 2019-2020

These programs require RELION 3.1 star files as input.
Relion 3.0 and earlier **are not compatible**

This project contains code for accomplishing:
* subparticle extraction
* symbreak
* particle-matched symbreak

    
Subparticle extraction adds additional metadata to the subparticle star file,
allowing for correlative analysis. Such analysis is accomplished via:
* ISECC_local_motions.py
* ISECC_star_dynamics.py

Additionally, two scripts have been added to dump parameters from cryosparc metadata files.
This is useful for debugging.
* dump_cs_parameters.py
* dump_cs_parameters_v2.py
