# Supplementary material for: Antibody escape by polyomavirus capsid mutation facilitates neurovirulence
Source: eLife. 2020 Sep 17;9:e61056. doi: 10.7554/eLife.61056 (PMC7541085; doi:10.7554/eLife.61056)
Supplement: Supplementary file 5. — Archive of the ISECC source code used in sub-particle generation. The most current version of the software is maintained at https://github.com/goetschius/isecc. [file elife-61056-supp5.zip › isecc-master_2020July24/ISECC_symbreak_match.py]

#!/usr/bin/env python3.5
#
# This program is free software: you can redistribute it and/or modify
# it under the terms of the GNU General Public License as published by
# the Free Software Foundation, either version 3 of the License, or
# (at your option) any later version.
#
# This program is distributed in the hope that it will be useful,
# but WITHOUT ANY WARRANTY; without even the implied warranty of
# MERCHANTABILITY or FITNESS FOR A PARTICULAR PURPOSE.  See the
# GNU General Public License for more details.
#
# You should have received a copy of the GNU General Public License
# along with this program.  If not, see <http://www.gnu.org/licenses/>.
#

import argparse
import sys
import os
import time
import math
import numpy as np
from pyquaternion import Quaternion
from datetime import datetime

print( 'This program currently doesn\'t work. Use bash script instead.' )
sys.exit()

def idealizeUserVector( user_vector, ROI ) :

        norm_factor = np.amax( np.absolute(user_vector) )

        I1_fivefold  = np.array( [0.000, 0.618, 1.000] ) * norm_factor
        I1_threefold = np.array( [0.382, 0.000, 1.000] ) * norm_factor
        I1_twofold   = np.array( [0.000, 0.000, 1.000] ) * norm_factor

        my_dtype = np.dtype( [  ( 'vector', '<f4', (3,) ), 
                                ( '5f_distance', '<f4' ),
                                ( '3f_distance', '<f4' ),
                                ( '2f_distance', '<f4' )  ]  )

        expanded_user_vector = np.zeros( (60), dtype=my_dtype )

        for index, numpy_quat in enumerate(I1Quaternions, start=0 ):

                quat = Quaternion( numpy_quat )
                rotated_vector = np.around( quat.rotate( user_vector ), decimals=3 )

                expanded_user_vector[index]['vector'] = rotated_vector
                expanded_user_vector[index]['5f_distance'] = np.around( assess3dDistance( rotated_vector, I1_fivefold  ), decimals=3 )
                expanded_user_vector[index]['3f_distance'] = np.around( assess3dDistance( rotated_vector, I1_threefold ), decimals=3 )
                expanded_user_vector[index]['2f_distance'] = np.around( assess3dDistance( rotated_vector, I1_twofold   ), decimals=3 )


        min_5f_distance = np.amin( expanded_user_vector['5f_distance'] )
        min_3f_distance = np.amin( expanded_user_vector['3f_distance'] )
        min_2f_distance = np.amin( expanded_user_vector['2f_distance'] )

        ideal_index = 999

        for index, item in enumerate(expanded_user_vector):

                if np.isclose(expanded_user_vector[index]['5f_distance'], min_5f_distance, atol=1) and np.isclose(expanded_user_vector[index]['3f_distance'], min_3f_distance, atol=1) and np.isclose(expanded_user_vector[index]['2f_distance'], min_2f_distance, atol=1):

                        ideal_index = index


        if ideal_index != 999:
                idealized_vector = np.around( expanded_user_vector[ideal_index]['vector'], decimals=3 )
        else:
                print( 'Error idealizing user vector. Exiting now.' )
                sys.exit()


        if not np.allclose( idealized_vector, user_vector, atol=0.5 ):
                print( '\nUser vector', user_vector, "has been modified to be within desired asymmetric unit." )
                print( 'User vector is now', idealized_vector )

        return idealized_vector


def formatVertexAssignment( particle, sym_index, ROI ):

        fivefold_general  = str( int( particle['Vertex_5f_general'][sym_index] ) ).rjust(2, '0')
        threefold_general = str( int( particle['Vertex_3f_general'][sym_index] ) ).rjust(2, '0')
        twofold_general   = str( int( particle['Vertex_2f_general'][sym_index] ) ).rjust(2, '0')

        fivefold_specific  = extractRotationAssignment( particle['Vertex_5f_specific'][sym_index] )
        threefold_specific = extractRotationAssignment( particle['Vertex_3f_specific'][sym_index] )
        twofold_specific   = extractRotationAssignment( particle['Vertex_2f_specific'][sym_index] )

        ### Formating
        my_fivefold  =  ''.join( [ '5f', fivefold_general,  fivefold_specific  ] )
        my_threefold =  ''.join( [ '3f', threefold_general, threefold_specific ] )
        my_twofold   =  ''.join( [ '2f', twofold_general,   twofold_specific   ] )

        ### Combine them
        my_vertex_string = '.'.join( [ my_fivefold, my_threefold, my_twofold ] )

        if ROI == 'fivefold':   my_vertex_string = ''.join( [ '5f', fivefold_general ] )
        if ROI == 'threefold':  my_vertex_string = ''.join( [ '3f', threefold_general ] )
        if ROI == 'twofold':    my_vertex_string = ''.join( [ '2f', twofold_general ] )

        return my_vertex_string


def vertexExpand( particle_index, particle_pose, transformed_pose_array, vertex_vector ):

        my_dtype = np.dtype( [  ( 'IdealVector', '<f4', (3,) ),
                                ( 'TransformedVector', '<f4', (3,) ),
                                ( 'OriginalPose' , '<f4', (4,) ),
                                ( 'ExpandQuat', '<f4', (4,) ),
                                ( 'TransformedPose', '<f4', (4,) ),
                                ( 'Unique', 'bool' ) ] )

        ### Make table of length 60
        vertex_table = np.zeros( len(I1Quaternions), my_dtype)

        ### Given
        vertex_table['IdealVector'] = vertex_vector
        vertex_table['ExpandQuat'] = I1Quaternions
        vertex_table['OriginalPose'] = particle_pose

        ### Pose of the particle
        particle_pose = Quaternion( particle_pose )

        for index, vertex in enumerate( vertex_table, start=0) :

                ### Transformed pose for this particle
                transformed_pose_numpy = transformed_pose_array[index]
                transformed_pose = Quaternion(transformed_pose_array[index])
                vertex_table[index]['TransformedPose'] = transformed_pose_numpy

                ### Invert for the vector transformation
                transformed_pose_inverse = transformed_pose.inverse

                ### Transform the vertex vector
                transformed_vector = np.around( transformed_pose_inverse.rotate( vertex_vector ), decimals=3)

                # Assess whether tranformed point is unique
                unique_bool = True
                for loop_index, item in enumerate( vertex_table, start=0) :
                        if np.allclose( transformed_vector, vertex_table[loop_index]['TransformedVector'], atol=0.01) :
                                unique_bool = False

                # Store the information
                vertex_table[index]['TransformedVector'] = transformed_vector
                vertex_table[index]['Unique'] = unique_bool


        ### Gather the unique vertices
        unique_vertex_indices = np.where( vertex_table['Unique'] )[0]
        unique_vertex_table = vertex_table[ np.where( vertex_table['Unique'] ) ]


        return vertex_table, unique_vertex_indices


def prepareSubparticleTable( star_array, user_vector, header, ROI ):


        I1_fivefold  = np.array( [0.000, 0.618, 1.000] )
        I1_threefold = np.array( [0.382, 0.000, 1.000] )
        I1_twofold   = np.array( [0.000, 0.000, 1.000] )


        ####
        ## Manual override for debug
        ####

#       user_vector = np.array( [0, 0.618, 1] )

        my_dtype = np.dtype( [  ( 'UserVector', '<f4', (3,) ),
                                ( 'ExpandQuatIndex', 'i4', (60,1) ), ( 'ExpandQuat', '<f4', (60,4) ),
                                ( 'OriginalPose', '<f4', (4,) ), ( 'TransformedPose', '<f4', (60,4) ),
                                ( 'TransformedVector', '<f4', (60,3) ),
                                ( 'Unique', 'bool', (60,1) ),
                                ( 'Vertex_5f_general', 'i4', (60,1) ), ( 'Vertex_5f_specific', '|S1', (60,1)), ( 'Vertex_5f_coords', '<f4', (60,3,) ),
                                ( 'Vertex_3f_general', 'i4', (60,1) ), ( 'Vertex_3f_specific', '|S1', (60,1)), ( 'Vertex_3f_coords', '<f4', (60,3) ),
                                ( 'Vertex_2f_general', 'i4', (60,1) ), ( 'Vertex_2f_specific', '|S1', (60,1)), ( 'Vertex_2f_coords', '<f4', (60,3) ) ] )

        master_table = np.zeros( len(star_array), dtype=my_dtype )


        ### For parsing star file
        rot_index, tilt_index, psi_index = getEulers( header )


        ### Load up the table
        master_table['UserVector'] = user_vector
        master_table['ExpandQuat'] = I1Quaternions
        master_table['ExpandQuatIndex'] = np.arange(60).reshape(60,1)


        ### Per particle values
        for particle_index, particle in enumerate(star_array):

                my_rotrad  = np.radians( float( star_array[particle_index][rot_index]  ) )
                my_tiltrad = np.radians( float( star_array[particle_index][tilt_index] ) )
                my_psirad  = np.radians( float( star_array[particle_index][psi_index]  ) )

                ### Original pose for calculations
                original_pose = Quaternion( myEuler2Quat( my_rotrad, my_tiltrad, my_psirad ) )

                ### Original pose for master_table
                original_pose_numpy = original_pose.elements
                master_table[particle_index]['OriginalPose'] = original_pose_numpy


                ### Array that we'll send to vertex determiner
                transformed_pose_array = np.zeros( (60,4), dtype='<f4' )
                        

                ### Per subparticle values
                for subparticle_index, subparticle in enumerate(master_table[particle_index]['TransformedPose']):

                        ####
                        ## Quaternion/pose
                        ####

                        expand_quat = master_table[particle_index]['ExpandQuat'][subparticle_index]
                        expand_quat = Quaternion( expand_quat )

                        ### Transformed pose for calculations. Inverse for vector rotation.
                        transformed_pose = expand_quat * original_pose
                        transformed_pose_inverse = transformed_pose.inverse

                        ### Transformed pose for master_table
                        transformed_pose_numpy = transformed_pose.elements
                        master_table[particle_index]['TransformedPose'][subparticle_index] = transformed_pose_numpy

                        ### Store to send for vertex determination
                        transformed_pose_array[subparticle_index] = transformed_pose_numpy


                        ####
                        ## Transformed user_vector
                        ####

                        transformed_vector = np.around( transformed_pose_inverse.rotate( user_vector ), decimals=3)


                        # Assess whether tranformed point is unique
                        unique_bool = True
                        for loop_index, item in enumerate( master_table[particle_index]['TransformedVector'], start=0) :
                                if np.allclose( transformed_vector, master_table[particle_index]['TransformedVector'][loop_index], atol=0.01) :
                                        unique_bool = False

                        # Store the information
                        master_table[particle_index]['TransformedVector'][subparticle_index] = transformed_vector
                        master_table[particle_index]['Unique'][subparticle_index] = unique_bool


                ### Determine the vertices
                if particle_index == 0:
                        print( "Making nearest-vertex assignments for all symops." )

                fivefold_vertices, unique_5f_indices  = vertexExpand( particle_index, original_pose_numpy, transformed_pose_array, I1_fivefold  )
                threefold_vertices, unique_3f_indices = vertexExpand( particle_index, original_pose_numpy, transformed_pose_array, I1_threefold )
                twofold_vertices, unique_2f_indices   = vertexExpand( particle_index, original_pose_numpy, transformed_pose_array, I1_twofold   )

                if particle_index == 0:
                        print( "Vertex assignments complete!\n" )


                ####
                ## To use my returnNearestVertex function, we need to make a subarray
                ## ...containing only the subparticle values for a single particle
                ## ...i.e., it'll be 60-long
                ####


                my_dtype = np.dtype( [  ( 'ExpandQuatIndex', 'i4' ),         ( 'TransformedVector', '<f4', (3,) ),
                                        ( 'Vertex_5f_general', 'i4' ),       ( 'Vertex_5f_specific', '|S1' ), 
                                        ( 'Vertex_5f_coords', '<f4', (3,) ), ( 'Vertex_3f_general', 'i4' ), 
                                        ( 'Vertex_3f_specific', '|S1' ),     ( 'Vertex_3f_coords', '<f4', (3,) ),
                                        ( 'Vertex_2f_general', 'i4' ),       ( 'Vertex_2f_specific', '|S1' ), 
                                        ( 'Vertex_2f_coords', '<f4', (3,) ) ] )


                this_particle = np.zeros( 60, dtype=my_dtype )
                for index, item in enumerate(this_particle):

                        ### Copy the minimal number of values over to avoid schenanigans

                        this_particle[index]['TransformedVector'] = master_table[particle_index]['TransformedVector'][index]
                        this_particle[index]['ExpandQuatIndex'] = master_table[particle_index]['ExpandQuatIndex'][index]

                ####
                ## Nearest vertex
                ####

                if (ROI != 'threefold') and (ROI != 'twofold'):
                        this_particle = returnNearestVertex( this_particle, fivefold_vertices,  'fivefold',  ROI )
                if (ROI != 'fivefold') and (ROI != 'twofold'):
                        this_particle = returnNearestVertex( this_particle, threefold_vertices, 'threefold', ROI )
                if (ROI != 'fivefold') and (ROI != 'threefold'):
                        this_particle = returnNearestVertex( this_particle, twofold_vertices,   'twofold',   ROI )


                ####
                ## Copy the values back to the real array. Ugly, but it works
                ###

                for index, item in enumerate(this_particle):
                        master_table[particle_index]['Vertex_5f_general'][index] = this_particle[index]['Vertex_5f_general']
                        master_table[particle_index]['Vertex_3f_general'][index] = this_particle[index]['Vertex_3f_general']
                        master_table[particle_index]['Vertex_2f_general'][index] = this_particle[index]['Vertex_2f_general']

                        master_table[particle_index]['Vertex_5f_specific'][index] = this_particle[index]['Vertex_5f_specific']
                        master_table[particle_index]['Vertex_3f_specific'][index] = this_particle[index]['Vertex_3f_specific']
                        master_table[particle_index]['Vertex_2f_specific'][index] = this_particle[index]['Vertex_2f_specific']

                        master_table[particle_index]['Vertex_5f_coords'][index] = this_particle[index]['Vertex_5f_coords']
                        master_table[particle_index]['Vertex_3f_coords'][index] = this_particle[index]['Vertex_3f_coords']
                        master_table[particle_index]['Vertex_2f_coords'][index] = this_particle[index]['Vertex_2f_coords']
                        
        if ROI == 'fullexpand':         return master_table
        elif ROI == 'fivefold':         return master_table, unique_5f_indices
        elif ROI == 'threefold':        return master_table, unique_3f_indices
        elif ROI == 'twofold':          return master_table, unique_2f_indices


        else:   return master_table


def defocusAdjust( defocusU, defocusV, deltaDefocus ) :
        ## From K. Zhang 2016
        ## z_theta = z_u*cos^2(theta - theta_astig) + z_v*sin^2(theta - theta_astig)
        ## Relion star file provides rlnDefocusU (Angst), rlnDefocusV (Angst), rlnDefocusAngle (degrees)
                ## see src/metadata_label.h
                ## rlnDefocusAngle = Angle between X and defocus U direction (in degrees)
                ## Zhang: theta_astig "is the fixed angle between axis zu and x-axis of Cartesian coordinate system"
        ## if defocusU == defocusV, theta_astig = 0, deltaZAngst = defocusOffsetU = defocusOffsetV

        ### Attempt to reflect the astigmatism by applying deltaDefocus unequally to defocusU and defocusV
        defocus_ratio = np.true_divide( defocusU, defocusV )    

        ## Average defocusU and defocusV
        a = np.array( [ defocusU, defocusV ] )
        defocus_average = np.average( a )

        ### Changed sign of defocus adjustment on 20 Dec 2019
        correction_factor = np.true_divide( ( defocus_average + deltaDefocus ), defocus_average )

        defocusU = defocusU * correction_factor
        defocusV = defocusV * correction_factor

        defocusU = np.around(defocusU,6)        # round to 6 decimals
        defocusV = np.around(defocusV,6)        # round to 6 decimals


        return defocusU, defocusV


def reverseDefocus( input, output, FlippedDefocusU, FlippedDefocusV, FlippedXYZ_string ) :

        filename = input
        header, fullheader = getStarHeader( filename, 'null' )
        fullheader = fullheader[3:]

        a = getStarData( filename, len( header ) )

        reverse_defocus_ndarray = np.asarray( a, order='C' )

        ### Get the necessary indices
        UID_index = getUID( header )
        defocusU_index, defocusV_index, defocusAngle_index = getDefocus( header )
        OriginXYZAngstWrtParticleCenter_index = getOriginXYZAngstWrtParticleCenter( header )

        for x in range(0,len(reverse_defocus_ndarray)):

                ### Find the UID of the current subparticle
                my_UID = reverse_defocus_ndarray[x][ UID_index ]

                ### Set the defocus equal to the flipped value from dictionary
                reverse_defocus_ndarray[x][ defocusU_index ] = FlippedDefocusU[ my_UID ]
                reverse_defocus_ndarray[x][ defocusV_index ] = FlippedDefocusV[ my_UID ]
                reverse_defocus_ndarray[x][ OriginXYZAngstWrtParticleCenter_index ] = FlippedXYZ_string[ my_UID ]

        my_output = output

        f = open( my_output, 'w' )
        np.savetxt( f, fullheader, delimiter=' ', fmt="%s" )
        f.close()

        f = open( my_output, 'a' )
        np.savetxt( f, reverse_defocus_ndarray, delimiter=' ', fmt="%s" )
        f.close()

        return


def myEuler2Quat( phi, theta, psi ) :           # doi.org/10.1101/733881
        # Rot, Tilt, Psi
        # Phi, Theta, Psi
        # convention is for paper above is q = q0 +q1i +q2j +q3k
                
        q_phi = np.zeros(4)
        q_phi[0] = np.cos( np.true_divide( phi, 2 ) )
        q_phi[1] = 0
        q_phi[2] = 0
        q_phi[3] = np.sin( np.true_divide( phi, 2 ) ) 
        quaternion_phi = Quaternion( array=q_phi )

        q_theta = np.zeros(4)
        q_theta[0] = np.cos( np.true_divide( theta, 2 ) )
        q_theta[1] = 0
        q_theta[2] = np.sin( np.true_divide( theta, 2 ) )
        q_theta[3] = 0
        quaternion_theta = Quaternion( array=q_theta )

        q_psi = np.zeros(4)
        q_psi[0] = np.cos( np.true_divide( psi, 2 ) )
        q_psi[1] = 0
        q_psi[2] = 0
        q_psi[3] = np.sin( np.true_divide( psi, 2 ) )
        quaternion_psi = Quaternion( array=q_psi )

        ## Note, operation is expressed as Rotation 2 * Rotation 1
        quaternion_composite = ( quaternion_phi * quaternion_theta ) * quaternion_psi
        ## This expression is confirmed functional

        ######## The below statement is equivalent to the above
        #quaternion_composite = quaternion_theta * quaternion_phi
        #quaternion_composite = quaternion_psi * quaternion_composite
        ########

        return quaternion_composite 


## From relion source
        ## alpha = rot
        ## beta = tilt
        ## gamma = psi


def rot2euler(r):                      # pyem, Daniel Asarnow
        """Decompose rotation matrix into Euler angles"""
        # assert(isrotation(r))
        # Shoemake rotation matrix decomposition algorithm with same conventions as Relion.
        epsilon = np.finfo(np.double).eps
        abs_sb = np.sqrt(r[0, 2] ** 2 + r[1, 2] ** 2)
        if abs_sb > 16 * epsilon:
                gamma = np.arctan2(r[1, 2], -r[0, 2])
                alpha = np.arctan2(r[2, 1], r[2, 0])
                if np.abs(np.sin(gamma)) < epsilon:
                        sign_sb = np.sign(-r[0, 2]) / np.cos(gamma)
                else:
                        sign_sb = np.sign(r[1, 2]) if np.sin(gamma) > 0 else -np.sign(r[1, 2])
                beta = np.arctan2(sign_sb * abs_sb, r[2, 2])
        else:
                if np.sign(r[2, 2]) > 0:
                        alpha = 0
                        beta = 0
                        gamma = np.arctan2(-r[1, 0], r[0, 0])
                else:
                        alpha = 0
                        beta = np.pi
                        gamma = np.arctan2(r[1, 0], -r[0, 0])

        ## Convert to degrees before returning values
        alpha = math.degrees( alpha )
        beta = math.degrees( beta )
        gamma = math.degrees( gamma )

        return alpha, beta, gamma


def random_subsample( starfile, ROI ) :

        desired_subparticles = int(10000)

        if ROI == 'null' :              my_sample_size = int( desired_subparticles )
        if ROI == 'fivefold' :          my_sample_size = math.ceil( desired_subparticles / 12 )
        if ROI == 'threefold' :         my_sample_size = math.ceil( desired_subparticles / 20 )
        if ROI == 'twofold' :           my_sample_size = math.ceil( desired_subparticles / 30 )
        if ROI == 'fullexpand' :        my_sample_size = math.ceil( desired_subparticles / 60 )


        if int( starfile.size ) < my_sample_size :
                sample_size = starfile.size
        else:
                sample_size = my_sample_size

        indices = np.arange( len(starfile) )
        random_indices = np.random.choice( indices, size = sample_size )

        new_starfile = starfile[random_indices]

        return new_starfile


def defineAreaOfInterest(ROI, user_vector, user_fudge, higher_order_sym):
        area_of_interest = ROI
        my_vector = user_vector
        my_vector = my_vector * user_fudge            # allows you to bump vector in or out a bit
        my_sym = higher_order_sym

        checkVector(user_vector, ROI, higher_order_sym)

        ## If I2, swap x and y
        ## This is required as script was written for I1 default
        if higher_order_sym == 'I2':
                my_vector = np.array( [ my_vector[1], my_vector[0], my_vector[2] ] )

        if area_of_interest == "null" :
                my_arctan = 0
                quaternion_toZ = Quaternion(axis=(0.0,0.0,1.0), radians=my_arctan)
                model_sym = 'c1'
                short_roi = 'null'

        if area_of_interest == "fivefold" :
                ### Ideal vector is 0.000, 0.618, 1.000
                my_arctan = np.arctan( np.true_divide( my_vector[1], my_vector[2] ) )
                quaternion_toZ = Quaternion(axis=(1.0,0.0,0.0), radians=my_arctan)
                model_sym = 'c5'
                short_roi = '5f'

        if area_of_interest == "threefold" :
                ### Ideal vector is 0.382, 0.000, 1.000
                my_arctan = np.arctan( np.true_divide( my_vector[0], my_vector[2] ) )
                quaternion_toZ = Quaternion(axis=(0.0,-1.0,0.0), radians=my_arctan)
                model_sym = 'c3'
                short_roi = '3f'

        if area_of_interest == "twofold" :
                ### Ideal vector is 0.000, 0.000, 1.000
                my_arctan = 0
                quaternion_toZ = Quaternion(axis=(0.0,0.0,1.0), radians=my_arctan)
                model_sym = 'c2'
                short_roi = '2f'

        if area_of_interest == "fullexpand" :
                my_vector = 1.0 * my_vector
                my_arctan = 0
                quaternion_toZ = Quaternion(axis=(0.0,0.0,1.0), radians=my_arctan)
                model_sym = 'c1'
                short_roi = 'ex'

        return { 'area_of_interest': area_of_interest, 'my_vector': my_vector, 'quaternion_toZ': quaternion_toZ, 'model_sym': model_sym, 'short_roi': short_roi }


def checkVector(user_vector, ROI, higher_order_sym):
        if ROI == 'fivefold' and higher_order_sym == 'I1' :
                vector_check = np.true_divide( user_vector[1], user_vector[2] )
                my_check = np.isclose( vector_check, 0.618, atol=0.1 )
                my_check2 = np.isclose( user_vector[0], 0, atol=0.1 )

        elif ROI == 'fivefold' and higher_order_sym == 'I2' :
                vector_check = np.true_divide( user_vector[0], user_vector[2] )
                my_check = np.isclose( vector_check, 0.618, atol=0.1 )
                my_check2 = np.isclose( user_vector[1], 0, atol=0.1 )

        elif ROI == 'threefold' and higher_order_sym == 'I1' :
                vector_check = np.true_divide( user_vector[0], user_vector[2] )
                my_check = np.isclose( vector_check, 0.382, atol=0.1 )
                my_check2 = np.isclose( user_vector[1], 0, atol=0.1 )

        elif ROI == 'threefold' and higher_order_sym == 'I2' :
                vector_check = np.true_divide( user_vector[1], user_vector[2] )
                my_check = np.isclose( vector_check, 0.382, atol=0.1 )
                my_check2 = np.isclose( user_vector[0], 0, atol=0.1 )

        elif ROI == 'twofold' and higher_order_sym == 'I1' :
                my_check = np.isclose( user_vector[0], 0, atol=0.1 )
                my_check2 = np.isclose( user_vector[1], 0, atol=0.1 )

        elif ROI == 'twofold' and higher_order_sym == 'I2' :
                my_check = np.isclose( user_vector[0], 0, atol=0.1 )
                my_check2 = np.isclose( user_vector[1], 0, atol=0.1 )

        elif ROI == 'fullexpand' or ROI == 'null' :
                my_check = True
                my_check2 = True

        if str(my_check) == 'False' or str(my_check2) == 'False':
                print( 'ERROR: Vector is not valid for roi', ROI, 'and symmetry', higher_order_sym )
                print( '       ', user_vector )
                print( '       Please provide a valid vector and try again.\n' )

                print( '  For I1 symmetry,' )
                print( '    Idealized Fivefold:   0.000, 0.618, 1.000')
                print( '    Idealized Threefold:  0.382, 0.000, 1.000')
                print( '    Idealized Twofold:    0.000, 0.000, 1.000\n')

                print( '  For I2 symmetry,' )
                print( '    Idealized Fivefold:   0.618, 0.000, 1.000')
                print( '    Idealized Threefold:  0.000, 0.382, 1.000')
                print( '    Idealized Twofold:    0.000, 0.000, 1.000\n')

                sys.exit()

        elif str(my_check) == 'True' or str(my_check2) == 'True':
                print( "\nVector is valid for roi", ROI, "and symmetry", higher_order_sym, "\n" )

        return


def getStarHeader( my_star ):
        header = []
        header_index = int( 0 )
        full_header = []
        
        # Add run info to output star file
        date = str( datetime.now() )
        append_this = ''.join( [ '# SCRIPT_RUN_DATE: ', date ] )
        full_header.append( append_this.strip() )

        append_this = ''.join( [ '# SCRIPT_VERSION: ', sys.argv[0] ] )
        full_header.append( append_this.strip() )

        arguments = ' '.join( sys.argv[1:] )
        append_this = ''.join( [ '# SCRIPT_ARGS: ', arguments ] )
        full_header.append( append_this.strip() )

        with open(my_star, "r") as my_star:
                
                START_PARSE = None      # Needed for relion 3.1 star format

                for line in my_star:

                        if START_PARSE == None:
                                ### Store full header for final output
                                full_header.append( line.strip() )

                        if line.strip() == 'data_particles':
                                START_PARSE = True

                        if START_PARSE:
                                if line.startswith('loop_'):
                                        full_header.append( '' )
                                        full_header.append( line.strip() )
                                if line.startswith('_rln'):
                                        full_header.append( line.strip() )
                                        header_index = int( header_index + 1 )
                                        header.append( line[1:].split()[0] )

        if 'rlnImageOriginalName' not in header:
                header.append( 'rlnImageOriginalName' )
                header_index = int( header_index + 1 )
                append_this = ''.join( [ '_rlnImageOriginalName #', str(header_index) ] )
                full_header.append( append_this )


        if 'rlnCustomUID' not in header:
                header.append( 'rlnCustomUID' )
                header_index = int( header_index + 1 )
                append_this = ''.join( [ '_rlnCustomUID #', str(header_index) ] )
                full_header.append( append_this )


        if 'rlnCustomVertexGroup' not in header:
                header.append( 'rlnCustomVertexGroup' )
                header_index = int( header_index + 1 )
                append_this = ''.join( [ '_rlnCustomVertexGroup #', str(header_index) ] )
                full_header.append( append_this )


        if 'rlnCustomOriginXYZAngstWrtParticleCenter' not in header:
                header.append( 'rlnCustomOriginXYZAngstWrtParticleCenter' )
                header_index = int( header_index + 1 )
                append_this = ''.join( [ '_rlnCustomOriginXYZAngstWrtParticleCenter #', str(header_index) ] )
                full_header.append( append_this )


        if 'rlnCustomRelativePose' not in header:
                header.append( 'rlnCustomRelativePose' )
                header_index = int( header_index + 1 )
                append_this = ''.join( [ '_rlnCustomRelativePose #', str(header_index) ] )
                full_header.append( append_this )

        return header, full_header


def getStarData( my_star, header_length, header ):

        ###
        ### This function makes the *particle* array
        ###


        # Get the index of the micrograph name. Need this for sorting later
        micrographname_indexP, imagename_indexP, particleID_indexP = getMicrographName( header )

        with open(my_star, "r") as my_star:
                stardata = []

                START_PARSE = None      # Needed for relion 3.1 star format

                for line in my_star:

                        if line.strip() == 'data_particles':
                                START_PARSE = True

                        if START_PARSE:

                                linesplit = line.split()
                                if len( linesplit ) < header_length:
                                        ### Needed to add rlnImageOriginalName and rlnCustomUID
                                        line = ' '.join( [ line, 'ImageOriginalName', 'CustomUID', 'CustomVertexGroup', 'CustomOriginXYZAngst', 'CustomRelativePose' ] )

                                linesplit = line.split()
                                if len( linesplit ) == header_length:
                                        if line[0] != '#':      # avoid the stupid comment line
                                                stardata.append( linesplit )

#        print( micrographname_indexP )


##        my_dtype = np.dtype( [  ( 'ParticleImageName', 'U200'),
##                                ( 'Class', '<i4' ) ] )
##        helper_array = np.zeros( ( len(stardata) ), dtype = my_dtype )
##
##        helper_array['ParticleImageName'] = stardata[stardata[:,micrographname_indexP] ]
##        helper_array['Class'] = stardata[stardata[:,class_indexP] ]


#[ particle_ndarray[imagename_indexP]


#        print( "  Sorting by micrograph name." )
#        stardata = stardata[stardata[:,micrographname_indexP].argsort()]


#        print( stardata[0] )

#        stardata.sort(key = micrographname_indexP )

        return stardata


def getMinimalStarData( my_star, subparticle_header, subparticle_header_length, num_particles ):

        my_dtype = np.dtype( [  ( 'ParticleImageName', 'U200'),
                                ( 'Class', '<i4' ),
                                ( 'EulerRot', '<f4' ), ( 'EulerTilt', '<f4' ), ( 'EulerPsi', '<f4' ) ] ) 
            
        minimal_subparticle_array    =  np.zeros( ( (num_particles * 60),), dtype=my_dtype ) 
        subparticle_index = 0

        ## This function should only return class and eulers
        rot_indexSP, tilt_indexSP, psi_indexSP = getEulers( subparticle_header )
        class_indexSP = getClass( subparticle_header )
        micrographname_indexSP, imagename_indexSP, particleID_indexSP = getMicrographName( subparticle_header )
    
        with open(my_star, "r") as my_star:
                stardata = []

                START_PARSE = None      # Needed for relion 3.1 star format

                for line in my_star:

                        if line.strip() == 'data_particles':
                                START_PARSE = True

                        if START_PARSE:

                                linesplit = line.split()

                                if len( linesplit ) > 4:    # get beyond the metadata labels

                                    line = ' '.join( [ linesplit[particleID_indexSP], linesplit[class_indexSP], linesplit[rot_indexSP], linesplit[tilt_indexSP], linesplit[psi_indexSP] ] )

                                    if line[0] != '#':      # avoid the stupid comment line
                                        stardata.append( line )

                                        minimal_subparticle_array[subparticle_index]['ParticleImageName'] = linesplit[particleID_indexSP] 
                                        minimal_subparticle_array[subparticle_index]['Class']     = linesplit[ class_indexSP ]
                                        minimal_subparticle_array[subparticle_index]['EulerRot']  = linesplit[ rot_indexSP   ]
                                        minimal_subparticle_array[subparticle_index]['EulerTilt'] = linesplit[ tilt_indexSP  ]
                                        minimal_subparticle_array[subparticle_index]['EulerPsi']  = linesplit[ psi_indexSP   ]

                                        subparticle_index = subparticle_index + 1

        print( "  --> sorting based on particle image name." )
        minimal_subparticle_array.sort(order='ParticleImageName')
        print( "  --> done!" )

#        sys.exit()

        return minimal_subparticle_array


def getApix( header ):
        det_pixelsize_index= header.index('rlnDetectorPixelSize')
        mag_index = header.index('rlnMagnification')
        return det_pixelsize_index, mag_index

def calculateAngpix( detectorPixelSize, Magnification ):
        detectorPixelSize = float( detectorPixelSize )
        magnification = float( Magnification )
        apix = np.true_divide ( detectorPixelSize, magnification ) * 10000
        return apix

def getEulers( header ):
        rot_index = header.index('rlnAngleRot')
        tilt_index = header.index('rlnAngleTilt')
        psi_index = header.index('rlnAnglePsi')
        return rot_index, tilt_index, psi_index

def getOffsets( header ):
        originX_index = header.index('rlnOriginX')
        originY_index = header.index('rlnOriginY')
        originXPrior_index = header.index('rlnOriginXPrior') 
        originYPrior_index = header.index('rlnOriginYPrior')

        return originX_index, originY_index, originXPrior_index, originYPrior_index

def getOffsetAngst( header ):
        originXAngst_index = header.index('rlnOriginXAngst')
        originYAngst_index = header.index('rlnOriginYAngst')

        return originXAngst_index, originYAngst_index

def getDefocus( header ):
        defocusU_index = header.index('rlnDefocusU')
        defocusV_index = header.index('rlnDefocusV')
        defocusAngle_index = header.index('rlnDefocusAngle')
        return defocusU_index, defocusV_index, defocusAngle_index

def getClass( header ):
        class_index = header.index('rlnClassNumber')
        return class_index

def getUID( header ) :
        uid_index = header.index('rlnCustomUID')
        return uid_index

def getVertexGroup( header ) :
        vertexGroup_index = header.index('rlnCustomVertexGroup')
        return vertexGroup_index

def getOriginXYZAngstWrtParticleCenter( header ) :
        OriginXYZAngstWrtParticleCenter_index = header.index('rlnCustomOriginXYZAngstWrtParticleCenter')
        return OriginXYZAngstWrtParticleCenter_index

def getCustomRelativePose( header ) :
        relativePose_index = header.index('rlnCustomRelativePose')
        return relativePose_index


def getMicrographName( header ) :
        # rlnMicrographName
        micrographname_index = header.index('rlnMicrographName')
        imagename_index = header.index('rlnImageName')
        particleID_index = header.index('rlnImageOriginalName')

        return micrographname_index, imagename_index, particleID_index


def getSymRelatedVertexGroup( index ) :
        I1_fivefold  = np.array( [0.000, 0.618, 1.000] )
        I1_threefold = np.array( [0.382, 0.000, 1.000] )
        I1_twofold   = np.array( [0.000, 0.000, 1.000] )

        current_quaternion = Quaternion( I1Quaternions[index] )

        current_5F = np.around(current_quaternion.rotate( I1_fivefold  ), decimals=3)
        current_3F = np.around(current_quaternion.rotate( I1_threefold ), decimals=3)
        current_2F = np.around(current_quaternion.rotate( I1_twofold   ), decimals=3)

        this_5f_symgroup = list()
        this_3f_symgroup = list()
        this_2f_symgroup = list()

        for loop_index, pose in enumerate(I1Quaternions, start=0):

                compare_quaternion = Quaternion( pose )

                rotated_5F = np.around(compare_quaternion.rotate( I1_fivefold  ), decimals=3)
                rotated_3F = np.around(compare_quaternion.rotate( I1_threefold ), decimals=3)
                rotated_2F = np.around(compare_quaternion.rotate( I1_twofold   ), decimals=3)

                if np.array_equal( rotated_5F, current_5F  ):   
                        this_5f_symgroup.append( int(loop_index) )
                if np.array_equal( rotated_3F, current_3F ):    
                        this_3f_symgroup.append( int(loop_index) )
                if np.array_equal( rotated_2F, current_2F   ):  
                        this_2f_symgroup.append( int(loop_index) )


#       print( this_5f_symgroup )
#       sys.exit()


        return this_5f_symgroup, this_3f_symgroup, this_2f_symgroup


def extractRotationAssignment( rotation_assignment ):

        if str(rotation_assignment) == str([b'a'])   :  return str('a')
        elif str(rotation_assignment) == str([b'b']) :  return str('b')
        elif str(rotation_assignment) == str([b'c']) :  return str('c')
        elif str(rotation_assignment) == str([b'd']) :  return str('d')
        elif str(rotation_assignment) == str([b'e']) :  return str('e')
        elif str(rotation_assignment) == str([b''])  :  return str('z')

        else:
                print( 'rotation_assignment not understood.' )
                print( rotation_assignment )
                sys.exit()

        return


def assess3dDistance( point1, point2 ):

        ### stackoverflow.com/questions/1401712
        distance = np.linalg.norm( point1 - point2 )

        ### equivalent below
#       distance = np.sqrt( ( point1[0] - point2[0] )**2 + ( point1[1] - point2[1] )**2 + ( point1[2] - point2[2] )**2 )

        return distance


def returnNearestVertex( expanded_user_vector, expanded_vertex, my_vertex, ROI ):

        ####
        ## First, make array containing unique vertices as points
        ####

        if my_vertex == 'fivefold'  :
                array_size = 12
                per_vertex = 5
                rot_designation = np.array(['a','b','c','d','e'], dtype='|S1')
        if my_vertex == 'threefold' :
                array_size = 20
                per_vertex = 3
                rot_designation = np.array(['a','b','c'], dtype='|S1')
        if my_vertex == 'twofold'   :
                array_size = 30
                per_vertex = 2
                rot_designation = np.array(['a','b'], dtype='|S1')
        
        my_dtype = np.dtype( [  ( 'VertexNumber', 'i4'),
                                ( 'VertexCoords', '<f4', (3,) ) ] )

        unique_vertices    =  np.zeros( (array_size,), dtype=my_dtype )
        index = 0

        for vertex in expanded_vertex:

                if vertex['Unique'] == True:
                        unique_vertices[index]['VertexNumber'] = index + 1
                        unique_vertices[index]['VertexCoords'] = vertex['TransformedVector'] 
                        index = index + 1

        ####
        ## Now, assess distance between transformed user_vector and unique vertices
        ####

        for point in expanded_user_vector:

                closest_distance = 999

                for vertex in unique_vertices:

                        distance_check = assess3dDistance( point['TransformedVector'], vertex['VertexCoords'])
                        distance_check = np.around(distance_check, decimals=3)
                        if distance_check < closest_distance:
                                closest_distance = distance_check

                                if my_vertex == 'fivefold'  :
                                        point['Vertex_5f_general'] = vertex['VertexNumber']
                                        point['Vertex_5f_coords']  = vertex['VertexCoords']

                                if my_vertex == 'threefold' :
                                        point['Vertex_3f_general'] = vertex['VertexNumber']
                                        point['Vertex_3f_coords']  = vertex['VertexCoords']

                                if my_vertex == 'twofold'   :
                                        point['Vertex_2f_general'] = vertex['VertexNumber']
                                        point['Vertex_2f_coords']  = vertex['VertexCoords']


        ####
        ## Finally, assess the vertex rotational assignment
        ####

        assigned_rotations = np.array([])       # Empty array to store list of assigned rotations

        for point_index, point in enumerate( expanded_user_vector, start=0 ):

                if my_vertex == 'fivefold'  :
                        my_unique_vertex = point['Vertex_5f_general']
                        my_vertex_partners = np.where( expanded_user_vector['Vertex_5f_general'] == my_unique_vertex )
                if my_vertex == 'threefold' :
                        my_unique_vertex = point['Vertex_3f_general']
                        my_vertex_partners = np.where( expanded_user_vector['Vertex_3f_general'] == my_unique_vertex )
                if my_vertex == 'twofold'   :
                        my_unique_vertex = point['Vertex_2f_general']
                        my_vertex_partners = np.where( expanded_user_vector['Vertex_2f_general'] == my_unique_vertex )

                if not np.isin( point_index, assigned_rotations ):

                        ####
                        ## Make subarray containing only this vertex group
                        ####

                        sub_array = np.zeros( per_vertex, dtype=expanded_user_vector.dtype )
                        for index, item in enumerate(sub_array):
                                sub_array[index] = expanded_user_vector[ my_vertex_partners[0][index] ]

                        ####
                        ## Add these points into the assigned rotations group
                        ##   ...we don't want to assign them again
                        ####

                        for item in my_vertex_partners[0]:
                                assigned_rotations = np.append( assigned_rotations, item )


                        # Definitions for the rotation testing
                        if my_vertex == 'fivefold'  :
                                rotation_axis = sub_array[0]['Vertex_5f_coords']
                                rotation_degrees = 72
                        if my_vertex == 'threefold'  :
                                rotation_axis = sub_array[0]['Vertex_3f_coords']
                                rotation_degrees = 120
                        if my_vertex == 'twofold'  :
                                rotation_axis = sub_array[0]['Vertex_2f_coords']
                                rotation_degrees = 180


                        my_dtype = np.dtype( [  ( 'Point', '<f4', (3,) ),
                                                ( 'Rotation', 'i4' ),
                                                ( 'Designation', '|S1' ) ] )

                        rotated_points=np.zeros( (per_vertex), dtype=my_dtype )


                        rotation_order = np.zeros( len(rot_designation), dtype='|S1' )

                        for x in range(0, per_vertex):

                                my_rotation = int( rotation_degrees * x )
                                rotation_quaternion = Quaternion(axis=rotation_axis, degrees=my_rotation)

                                new_point = rotation_quaternion.rotate(sub_array[0]['TransformedVector'])
                                new_point = np.around(new_point, decimals=3)

                                rotated_points[x]['Point']       = new_point
                                rotated_points[x]['Rotation']    = my_rotation
                                rotated_points[x]['Designation'] = rot_designation[x]


                        for x in range(0, per_vertex):

                                for y in range(0, per_vertex):

                                        if np.allclose( sub_array[x]['TransformedVector'], rotated_points[y]['Point'], atol=1):

                                                # atol allows up to 1 angstrom math error
                                                rotation_order[x] = rot_designation[y]


                ####
                ## Now just need to apply these to expanded_user_vector
                ## Store them in sub_array, then copy to expanded_user_vector
                ####

                for z in range(0, len(sub_array) ):

                        if my_vertex == 'fivefold'  :
                                sub_array[z]['Vertex_5f_specific'] = rotation_order[z]
                        if my_vertex == 'threefold'  :
                                sub_array[z]['Vertex_3f_specific'] = rotation_order[z]
                        if my_vertex == 'twofold'  :
                                sub_array[z]['Vertex_2f_specific'] = rotation_order[z]

                        insert_where = np.where( expanded_user_vector['ExpandQuatIndex'] == sub_array[z]['ExpandQuatIndex'] )
                        insert_here = insert_where[0][0]

                        expanded_user_vector[insert_here] = sub_array[z]

        return expanded_user_vector


def slowPrint( text ) :
        for character in text:
                sys.stdout.write( character )
                sys.stdout.flush()
                random_delay = np.true_divide( np.random.randint(2,15), 100 )
                time.sleep( random_delay )
        print( "\n" )
        return


### Generate array containing I1 rotations ready for pyQuaternion in format [ a, bi, cj, dk ]
I1Quaternions = np.array(   [   [ 1.000, 0.000, 0.000, 0.000 ],    [ 0.000, 1.000, 0.000, 0.000 ],
                                [ 0.809, -0.500, 0.000, 0.309 ],   [ -0.309, 0.809, 0.000, -0.500 ],
                                [ 0.309, 0.809, 0.000, -0.500 ],   [ 0.809, 0.500, 0.000, -0.309 ],
                                [ -0.500, 0.809, 0.309, 0.000 ],   [ 0.500, 0.809, 0.309, 0.000 ],
                                [ 0.500, 0.809, -0.309, 0.000 ],   [ 0.809, 0.309, -0.500, 0.000 ],
                                [ 0.809, 0.309, 0.500, 0.000 ],    [ 0.809, -0.309, -0.500, 0.000 ],
                                [ 0.809, -0.309, 0.500, 0.000 ],   [ -0.500, 0.809, -0.309, 0.000 ],
                                [ 0.000, 0.809, 0.500, -0.309 ],   [ 0.500, 0.500, 0.500, -0.500 ],
                                [ 0.809, 0.000, 0.309, -0.500 ],   [ 0.809, -0.500, 0.000, -0.309 ],
                                [ 0.809, 0.500, 0.000, 0.309 ],    [ -0.500, 0.500, 0.500, -0.500 ],
                                [ 0.809, 0.000, -0.309, 0.500 ],   [ 0.809, 0.000, 0.309, 0.500 ],
                                [ -0.500, 0.500, -0.500, -0.500 ], [ 0.000, 0.809, -0.500, -0.309 ],
                                [ -0.309, 0.809, 0.000, 0.500 ],   [ 0.809, 0.000, -0.309, -0.500 ],
                                [ 0.500, -0.309, 0.000, 0.809 ],   [ 0.000, -0.500, 0.309, 0.809 ],
                                [ 0.500, 0.500, -0.500, -0.500 ],  [ -0.309, -0.500, 0.809, 0.000 ],
                                [ 0.000, 0.809, -0.500, 0.309 ],   [ 0.309, 0.809, 0.000, 0.500 ],
                                [ -0.500, 0.500, 0.500, 0.500 ],   [ 0.000, 0.809, 0.500, 0.309 ],
                                [ 0.309, 0.500, 0.809, 0.000 ],    [ 0.000, -0.500, -0.309, 0.809 ],
                                [ -0.500, -0.309, 0.000, 0.809 ],  [ -0.500, 0.000, 0.809, 0.309 ],
                                [ -0.309, 0.500, 0.809, 0.000 ],   [ -0.500, 0.000, 0.809, -0.309 ],
                                [ 0.500, 0.500, -0.500, 0.500 ],   [ 0.500, 0.500, 0.500, 0.500 ],
                                [ 0.500, 0.000, 0.809, 0.309 ],    [ 0.309, -0.500, 0.809, 0.000 ],
                                [ 0.500, 0.000, 0.809, -0.309 ],   [ -0.500, 0.500, -0.500, 0.500 ],
                                [ 0.000, 0.309, 0.809, -0.500 ],   [ -0.309, 0.000, -0.500, 0.809 ],
                                [ -0.500, 0.309, 0.000, 0.809 ],   [ 0.309, 0.000, -0.500, 0.809 ],
                                [ 0.500, 0.309, 0.000, 0.809 ],    [ 0.309, 0.000, 0.500, 0.809 ],
                                [ 0.000, -0.309, 0.809, 0.500 ],   [ 0.000, 0.000, 0.000, 1.000 ],
                                [ -0.309, 0.000, 0.500, 0.809 ],   [ 0.000, 0.500, 0.309, 0.809 ],
                                [ 0.000, 0.309, 0.809, 0.500 ],    [ 0.000, -0.309, 0.809, -0.500 ],
                                [ 0.000, 0.500, -0.309, 0.809 ],   [ 0.000, 0.000, 1.000, 0.000 ]     ]    )

def doSymbreak( particle_ndarray, particle_header, particle_fullheader, subparticle_ndarray ) :

        print( '\nInitializing.' )

        #### Keep unaltered version of original values
        pristineP = particle_ndarray.copy(order='C')
        pristineSP = subparticle_ndarray.copy(order='C')

        total_particles = len(pristineP)
        total_subparticles = total_particles * 60

        ### Parse particle star file
        rot_indexP, tilt_indexP, psi_indexP = getEulers( particle_header )
        originXAngst_indexP, originYAngst_indexP = getOffsetAngst( particle_header )
        defocusU_indexP, defocusV_indexP, defocusAngle_indexP = getDefocus( particle_header )
        class_indexP = getClass( particle_header )
        micrographname_indexP, imagename_indexP, particleID_indexP = getMicrographName( particle_header )
        uid_indexP = getUID( particle_header )
        vertexGroup_indexP = getVertexGroup( particle_header )
        OriginXYZAngstWrtParticleCenter_indexP = getOriginXYZAngstWrtParticleCenter( particle_header )
        relativePose_indexP = getCustomRelativePose( particle_header )

        ## Initialize subparticle index at 0. Will be used to generate subparticle UID
        subparticle_index = 0
       
        subpart_per_particle = int( np.true_divide( total_subparticles, total_particles ) )


        ## Sort the particle array by image name
        print( "  Sorting particle array by particle image name." )
#        print( "  Original item 568:", particle_ndarray[568][imagename_indexP] )
        particle_ndarray = particle_ndarray[ particle_ndarray[:,imagename_indexP].argsort()]
#        print( "  Sorted item   568:", particle_ndarray[568][imagename_indexP] )
        print( "  --> done!\n" )


        print( "Looping through all particles and subparticles." )
        slowPrint( "  --> Back-applying eulers and classes to parent particles.\n" )

        ## We need to copy the subparticle Eulers over the particle Eulers
        ## We also need the class
        for outer_index in range(0, subpart_per_particle):          # 0 thru 59

                ## Loop through all the particles
                for particle_index in range(0, total_particles):    # 0 thru max particle number

                    subparticle_index = ( 60 * particle_index ) + outer_index
                    this_subpart = subparticle_index

#                    print( subparticle_index )

#                    child_subparticles = np.where( subparticle_ndarray['ParticleImageName'] == particle_ndarray[particle_index][imagename_indexP] )

#                    print( child_subparticles )

                    ### Assign values from child to parent ###
                    particle_ndarray[particle_index][class_indexP ] = subparticle_ndarray[this_subpart]['Class'] 
                    particle_ndarray[particle_index][rot_indexP ] = subparticle_ndarray[this_subpart]['EulerRot'] 
                    particle_ndarray[particle_index][tilt_indexP] = subparticle_ndarray[this_subpart]['EulerTilt'] 
                    particle_ndarray[particle_index][psi_indexP ] = subparticle_ndarray[this_subpart]['EulerPsi'] 

                    ### Blank out placeholder values. Remnants of an earlier script
                    particle_ndarray[particle_index][ relativePose_indexP ] = ""
                    particle_ndarray[particle_index][ OriginXYZAngstWrtParticleCenter_indexP ] = ""
                    particle_ndarray[particle_index][ vertexGroup_indexP ] = ""
                    particle_ndarray[particle_index][ particleID_indexP ] = ""
                    particle_ndarray[particle_index][ uid_indexP ] = ""


                    if ( particle_index == 0 ) :
                        print( 'Iteration:', outer_index )
                        print( '  Particle:', particle_index, ':', particle_ndarray[particle_index][class_indexP ], particle_ndarray[particle_index][rot_indexP ], particle_ndarray[particle_index][tilt_indexP ], particle_ndarray[particle_index][psi_indexP ]  )

                ### Make the file, add the header, only once per run
                if outer_index == 0:
                        filename = ''.join( [ 'symbreak', '.star' ])
                        f = open( filename, 'w' )
                        np.savetxt( f, particle_fullheader, delimiter=' ', fmt="%s" )
                        f.close()

                ### Write current batch of particles to the star file each iteration
                f = open( filename, 'a' )
                np.savetxt( f, particle_ndarray, delimiter=' ', fmt="%s")
                f.close()       

        sys.exit()

        return


def main(args):


        if args.particle_file.endswith(".star"):
                print( "  Parsing particle star file." )
                particle_filename = args.particle_file
                particle_header, particle_fullheader = getStarHeader( particle_filename )
                particle_stardata = getStarData( particle_filename, len( particle_header ), particle_header )
                particle_ndarray = np.asarray( particle_stardata, order='C' )

#                print( particle_ndarray.dtype )
#                print( particle_ndarray.fields )

                num_particles = ( len(particle_ndarray) )
#               defineSubparticles(  my_ndarray, args.roi, np.array(args.vector), args.fudge, args.subpart_box, args.supersym, user_testmode, args.batchsize, args.reverse_defocus , header, fullheader, RUN_ID, regen_string, user_batch )

        if args.subparticle_file.endswith(".star"):
                print( "  Parsing subparticle star file." )
                subparticle_filename = args.subparticle_file
                subparticle_header, subparticle_fullheader = getStarHeader( subparticle_filename )
                print( "  --> done!" )
                print( "  Making ndarray with minimal necessary items." )
                subparticle_ndarray = getMinimalStarData( subparticle_filename, subparticle_header, len( subparticle_header ), num_particles )
#                print( "  Converting to ndarray." )
#                subparticle_ndarray = np.asarray( subparticle_stardata, order='C' )
#               defineSubparticles(  my_ndarray, args.roi, np.array(args.vector), args.fudge, args.subpart_box, args.supersym, user_testmode, args.batchsize, args.reverse_defocus , header, fullheader, RUN_ID, regen_string, user_batch )

        else:
                print( "Please provide valid input files." )

        doSymbreak( particle_ndarray, particle_header, particle_fullheader, subparticle_ndarray )


        sys.exit()


        return 0


if __name__ == "__main__":
        parser = argparse.ArgumentParser()
        parser.add_argument("--particle_file", type=str, required=True)
        parser.add_argument("--subparticle_file", type=str, required=True)
        sys.exit(main(parser.parse_args()))
