# Supplementary material for: Antibody escape by polyomavirus capsid mutation facilitates neurovirulence
Source: eLife. 2020 Sep 17;9:e61056. doi: 10.7554/eLife.61056 (PMC7541085; doi:10.7554/eLife.61056)
Supplement: Supplementary file 5. — Archive of the ISECC source code used in sub-particle generation. The most current version of the software is maintained at https://github.com/goetschius/isecc. [file elife-61056-supp5.zip › isecc-master_2020July24/isecc/symops.py.backup]

#!/usr/bin/env python3.5

import numpy as np

def getSymOps():

    ### Generate array containing I1 rotations ready for pyQuaternion in format [ a, bi, cj, dk ]
    I1Quaternions = np.array(   [   [ 1.000, 0.000, 0.000, 0.000 ],    [ 0.000, 1.000, 0.000, 0.000 ],
                                [ 0.809, -0.500, 0.000, 0.309 ],   [ -0.309, 0.809, 0.000, -0.500 ],
                                [ 0.309, 0.809, 0.000, -0.500 ],   [ 0.809, 0.500, 0.000, -0.309 ],
                                [ -0.500, 0.809, 0.309, 0.000 ],   [ 0.500, 0.809, 0.309, 0.000 ],
                                [ 0.500, 0.809, -0.309, 0.000 ],   [ 0.809, 0.309, -0.500, 0.000 ],
                                [ 0.809, 0.309, 0.500, 0.000 ],    [ 0.809, -0.309, -0.500, 0.000 ],
                                [ 0.809, -0.309, 0.500, 0.000 ],   [ -0.500, 0.809, -0.309, 0.000 ],
                                [ 0.000, 0.809, 0.500, -0.309 ],   [ 0.500, 0.500, 0.500, -0.500 ],
                                [ 0.809, 0.000, 0.309, -0.500 ],   [ 0.809, -0.500, 0.000, -0.309 ],
                                [ 0.809, 0.500, 0.000, 0.309 ],    [ -0.500, 0.500, 0.500, -0.500 ],
                                [ 0.809, 0.000, -0.309, 0.500 ],   [ 0.809, 0.000, 0.309, 0.500 ],
                                [ -0.500, 0.500, -0.500, -0.500 ], [ 0.000, 0.809, -0.500, -0.309 ],
                                [ -0.309, 0.809, 0.000, 0.500 ],   [ 0.809, 0.000, -0.309, -0.500 ],
                                [ 0.500, -0.309, 0.000, 0.809 ],   [ 0.000, -0.500, 0.309, 0.809 ],
                                [ 0.500, 0.500, -0.500, -0.500 ],  [ -0.309, -0.500, 0.809, 0.000 ],
                                [ 0.000, 0.809, -0.500, 0.309 ],   [ 0.309, 0.809, 0.000, 0.500 ],
                                [ -0.500, 0.500, 0.500, 0.500 ],   [ 0.000, 0.809, 0.500, 0.309 ],
                                [ 0.309, 0.500, 0.809, 0.000 ],    [ 0.000, -0.500, -0.309, 0.809 ],
                                [ -0.500, -0.309, 0.000, 0.809 ],  [ -0.500, 0.000, 0.809, 0.309 ],
                                [ -0.309, 0.500, 0.809, 0.000 ],   [ -0.500, 0.000, 0.809, -0.309 ],
                                [ 0.500, 0.500, -0.500, 0.500 ],   [ 0.500, 0.500, 0.500, 0.500 ],
                                [ 0.500, 0.000, 0.809, 0.309 ],    [ 0.309, -0.500, 0.809, 0.000 ],
                                [ 0.500, 0.000, 0.809, -0.309 ],   [ -0.500, 0.500, -0.500, 0.500 ],
                                [ 0.000, 0.309, 0.809, -0.500 ],   [ -0.309, 0.000, -0.500, 0.809 ],
                                [ -0.500, 0.309, 0.000, 0.809 ],   [ 0.309, 0.000, -0.500, 0.809 ],
                                [ 0.500, 0.309, 0.000, 0.809 ],    [ 0.309, 0.000, 0.500, 0.809 ],
                                [ 0.000, -0.309, 0.809, 0.500 ],   [ 0.000, 0.000, 0.000, 1.000 ],
                                [ -0.309, 0.000, 0.500, 0.809 ],   [ 0.000, 0.500, 0.309, 0.809 ],
                                [ 0.000, 0.309, 0.809, 0.500 ],    [ 0.000, -0.309, 0.809, -0.500 ],
                                [ 0.000, 0.500, -0.309, 0.809 ],   [ 0.000, 0.000, 1.000, 0.000 ]     ]    )

    return I1Quaternions
