# Supplementary material for: Antibody escape by polyomavirus capsid mutation facilitates neurovirulence
Source: eLife. 2020 Sep 17;9:e61056. doi: 10.7554/eLife.61056 (PMC7541085; doi:10.7554/eLife.61056)
Supplement: Supplementary file 5. — Archive of the ISECC source code used in sub-particle generation. The most current version of the software is maintained at https://github.com/goetschius/isecc. [file elife-61056-supp5.zip › isecc-master_2020July24/isecc/__init__.py]

# Daniel Goetschius 2020
from . import transform
from . import starparse
from . import iseccFFT
from . import iseccFFT_v2
from . import checks
from . import symops
from . import isecc_classes
from . import isecc_display2d
